# Supplementary material for: Are Caregivers’ Feeding Competence and Autonomy Associated with Healthier Restaurant Food Purchases for Their Child at Fast Food or Counter Service Restaurants? A Cross-Sectional Study in a Diverse Sample of U.S. Caregivers
Source: Nutrients. 2024 Feb 7;16(4):479. doi: 10.3390/nu16040479 (PMC10892913; doi:10.3390/nu16040479)
Supplement: Supplementary file 1 [file nutrients-16-00479-s001.zip]

Archive with 1 entries (1 files):
- nutrients-2825597-supplementary.pdf
